# Supplementary material for: An Alignment-Free Algorithm in Comparing the Similarity of Protein Sequences Based on Pseudo-Markov Transition Probabilities among Amino Acids
Source: PLoS One. 2016 Dec 5;11(12):e0167430. doi: 10.1371/journal.pone.0167430 (PMC5137889; doi:10.1371/journal.pone.0167430)
Supplement: S1 Table — (TXT) [file pone.0167430.s003.txt]

human(AP_000649,603aa)
        1 mtmhttmttl tltslippil ttlvnpnkkn syphyvksiv astfiislfp ttmfmcldqe
       61 viisnwhwat tqttqlslsf kldyfsmmfi pvalfvtwsi mefslwymns dpninqffky
      121 lliflitmli lvtannlfql figwegvgim sflliswwya radantaaiq ailynrigdi
      181 gfilalawfi lhsnswdpqq mallnanpsl tpllglllaa agksaqlglh pwlpsamegp
      241 tpvsallhss tmvvagifll irfhplaens pliqtltlcl gaittlfaav caltqndikk
      301 ivafstssql glmmvtigin qphlaflhic thaffkamlf mcsgsiihnl nneqdirkmg
      361 gllktmplts tsltigslal agmpfltgfy skdhiietan msytnawals itliatslts
      421 aystrmillt ltgqprfptl tninennptl lnpikrlaag slfagflitn nispaspfqt
      481 tiplylklta lavtflgllt aldlnyltnk lkmksplctf yfsnmlgfyp sithrtipyl
      541 glltsqnlpl llldltwlek llpktisqhq istsiitstq kgmiklyfls fffpliltll
      601 lit


common chimpanzee(NP_008196,603aa)
       1   mtmyatmttl altslippil galinpnkkn syphyvksii astfiislfp ttmfmcldqe
      61  tiisnwhwat tqttqlslsf kldyfsmtfi pvalfvtwsi mefslwymds dpninqffky
     121 lliflitmli lvtannlfql figwegvgim sflliswwya rtdantaaiq ailynrigdi
     181 gfvlalawfl lhsnswdpqq millstntdl tpllgfllaa agksaqlglh pwlpsamegp
     241 tpvsallhss tmvvagifll irfyplaenn pliqtltlcl gaittlfaav caltqndikk
     301 ivafstssql glmmvtigin qphlaflhic thaffkamlf mcsgsiihnl nneqdirkmg
     361 gllktmplts tsltigslal agmpfltgfy skdliietan msytnawals itliatslts
     421 aystrmillt ltgqprfptl tninennptl lnpikrltig slfagflitn nilpmstpqv
     481 tiplylklta lgvtslgllt aldlnyltsk lkmksplytf hfsnmlgfyp nimhrsipyl
     541 glltsqnlpl llldltwlek llpktisqyq isasittstq kgmiklyfls fffpliltll
     601 lit

fin whale(NP_006899, 606 aa)
        1 mnlftsftll tllilttpim mshtgshvnn kyqsyvkniv fcafitslvp amvylhtnqe
       61 tlisnwhwit iqtlkltlsf kmdyfslmfm pvalfitwsi mefsmwymhs dpyinqffky
      121 lllflitmli lvtannlfql figwegvgim sflligwwfg rtdantaalq ailynrigdi
      181 gllasmawfl snmntwdleq ifmlnqnpln fplmglvlaa agksaqfglh pwlpsamegp
      241 tpvsallhss tmvvagifll vrfyplmenn kliqtvtlcl gaittlftai caltqndikk
      301 iiafstssql glmmvtigln qpylaflhic thaffkamlf lcsgsiihnl nneqdirkmg
      361 glfkalpftt taliigclal tgmpfltgfy skdpiieaat ssytnawall ltliatslta
      421 vystriiffa llgqprfpps ttinennpll inpikrllvg sifagfilsn sippmttplm
      481 tmplhlklta lamttlgfii afeinldtqn lkhkhpsnsf kfstllgyfp timhrlpphl
      541 dllmsqklat slldltwlet ilpkttaliq lkastltsnq qgliklyfls flititlsmi
      601 lfnype

opossum(NP_007105,602 aa)
        1 mkvinisntm simsiillil pllynllslk kinfplyckn mimlafmmsl pslllfmykg
       61 qesiitnwhw fsihsfnism sfkmdffsii fipialfvtw ailefslwym hsdpnisqff
      121 kyliiflltm iilvsannlf qlfigwegvg imsflligww ygrsdantaa lqailynrig
      181 digfmltmaw lmlncnswdl qhifsmnmhp iallgliiaa tgksaqfslh pwlpsamegp
      241 tpvsallhss tmvvagifll irfhpmlenn ktmltitlcl galttlftam caimqndikk
      301 ivafstssql glmmvtvgln qphlaflhic thaffkamlf lcsgsiihnl ndeqdirkmg
      361 glfytlpits salmtgslal mgtpflagfy skdsiieamn tsytnswalt itliatslta
      421 iyslriiyyt llghprfmtm splnennpnl inpiirlalg tifagfmltt nmppsysitm
      481 tmpmfikqma lmvtttglmm gmelnsltnk lmksnnhtnn fltmlgfytq imhrmqplis
      541 lfmgqriatm lidmnwyeka gpkgqanvhs klsslisssq kglmkmyfls flvsmifiil
      601 ft

gorilla(NP_008222,603 aa)
        1 mtmyatmttl altslippil ttfinpnkks syphyvksiv astfiislfp ttmflcldqe
       61 aiisswhwat tqtiqlslsf kldyfsmmfi pvalfvtwsi mefslwymns dpninqffky
      121 lliflitmli lvtannlfql figwegvgim sflligwwya rtdantaavq ailynrigdi
      181 gfilalawfl lhsnswdpqq msllntnpnl ipllgfllaa agksaqlglh pwlpsamegp
      241 tpvsallhss tmvvagvfll irfrhlaenn slaqtltlcl gaittlfaav caltqndikk
      301 ivafstssql glmvatigig qphlaflhic thaffkamlf mcsgsiihnl nneqdirkmg
      361 gllkamplts tslaigslal mgmpfltgfy skdliietan mshtnawals iiliatslts
      421 aystrmillt ltgqprfptf aninenystl lnpikrltig slfagffitn nilptsvpqm
      481 tiplylklta lsitllgllt aldlnyltnk lkmkhpphtf yfsnmlgfyp nithrtipyl
      541 gllmsqnlpl llldliwlek llpktisqhq isasittstq kgliklyfls fffplllill
      601 lit

mouse(NP_904338,607aa)
        1 mnifttsill ifilllspil ismsnlikhi nfplytttsi kfsfiisllp llmffhnnme
       61 ymittwhwvt mnsmelkmsf ktdffsilft svalfvtwsi mqfsswymhs dpninrfiky
      121 ltlflitmli ltsannmfql figwegvgim sflligwwyg rtdantaalq ailynrigdi
      181 gfilamvwfs lnmnswelqq imfsnnndnl iplmglliaa tgksaqfglh pwlpsamegp
      241 tpvsallhss tmvvagifll vrfhplttnn nfilttmlcl galttlftai caltqndikk
      301 iiafstssql glmmvtlgmn qphlaflhic thaffkamlf mcsgsiihsl adeqdirkmg
      361 nitkimpfts sclvigslal tgmpfltgfy skdliieain tcntnawall itliatsmta
      421 mysmriiyfv tmtkprfppl isinendpdl mnpikrlafg sifagfvisy nipptsipvl
      481 tmpwflktta liisvlgfli alelnnltmk lsmnkanpys sfstllgffp siihritpmk
      541 slnlslktsl tlldliwlek tipkststlh tnmttlttnq kgliklyfms fliniiliii
      601 lysinle

pygmy chimpanzee(NP_008209,603aa)
        1 mtmyttmttl tltplilpil ttlinpnkkn syphyvksii astfiislfp ttmfmcldqe
       61 aiisnwhwat tqttqlslsf kldyfsmtfi pvalfvtwai mefslwymns dpninqffky
      121 lliflitmli lvtannlfql figwegvgim sflliswwya rtdantaaiq ailynrigdi
      181 gfilalawfl lhsnswdpqq mvllstnpsl tpllgfllaa agksaqlglh pwlpsamegp
      241 tpvsallhss tmvvagvfll irfhplaenn pliqtltlcl gaittlfaai caltqndikk
      301 ivafstssql glmmvtigin qphlaflhic thaffkamlf mcsgsiihnl nneqdirkmg
      361 gllktmplts tsliigslal agmpfltgfy skdliietan msymnawals itliatslts
      421 aystrmillt lmgqprfptl tninennptl lnpikrltig slfagffitn nilpmstsqm
      481 tiplylklta lsvtflgllt aldlnyltnk lkmksppytf yfsnmlgfyp nimhrsipyl
      541 glltsqnlpl llldltwlek llpktisqyq vsasittstq kgmiklyfls flfpliltll
      601 lim

blue whale(NP_007066,606aa)
        1 mnlftsfvll tllilftpim vsntdphknn kyqsyvkniv fcafitslip ammylhtnqe
       61 tlisnwhwit iqtlkltlsf kmdyfslmfm pvalfitwsi mefsmwymhs dpyinqffky
      121 lllflitmli lvtannlfql figwegvgim sflligwwfg rtdantaalq ailynrigdi
      181 gllasmawfl snmntwdlqq ifmlnqnpln fplmglvlaa agksaqfglh pwlpsamegp
      241 tpvsallhss tmvvagifll vrfyplmenn kliqtvtlcl gaittlftai caltqndikk
      301 iiafstssql glmmvtigln qpylaflhic thaffkamlf lcsgsiihnl nneqdirkmg
      361 glfkalpftt taliigclal tgmpfltgfy skdpiieaat ssytnawall ltltatslta
      421 vystriiffa llgqprfpps ttinennpll inpikrllig sifagfilsn sippvitplm
      481 tmplhlklta ltmttlgfii afeinldtqn lkythpsnpf kfstllgyfp timhrlpphl
      541 dlsmsqklat slldltwlet tlpkttaliq lkastltsnq qgliklyfls flititlsmi
      601 lfncpe

rat(AP_004902,610aa)
        1 mnmmtililm ildllttpit fsmtiltklm yfrhmlitsi kfsfllsllp lllffhhnte
       61 ymitnwhwlt insikltmsf kidyfsilfl svslfvtwsi mqfsswymhs dphinrfiky
      121 lmmflnnmli ltsannlfql figwegvgim sflligwwyg ladantaalq ailynrvgdi
      181 gfilamtwfc lnmnswelqq ifltntnnnl vpltglliaa tgksaqfglh pwlpsamegp
      241 tpvsallhss tmvvagiflm irfhpltsnn stimtamlcl gaittlftai caltqndikk
      301 ivafstssql glmmvtlgin qpylaflhic thaffkamlf mcsgsiihil ndeqdirkmg
      361 nmmkampfts scliigslal tgmpfltgfy skdliieain tcntnawalm itliatsmta
      421 vysmriiyfv tmtkpryspl itinennpnl inpikrlalg silagflisl nipptniqil
      481 tmpwhlkmta llitilgfai alelnnltln lsmskptkls sfstslgyyp pimpriipqk
      541 tlnssyklsl nlldliwsek tipkstsitq tqlskmmsnq kgliklyfls flitislifi
      601 lhtlnpewfq
